# Supplementary material for: Haustorium initiation in the obligate parasitic plant Phelipanche ramosa involves a host-exudated cytokinin signal
Source: J Exp Bot. 2017 Oct 21;68(20):5539–52. doi: 10.1093/jxb/erx359 (PMC5853424; doi:10.1093/jxb/erx359)
Supplement: supplementary_dataset_S1 [file erx359_suppl_supplementary_dataset_s1.xlsx]

## Sheet: Bank ontology
27363 sequences 5667 GO
ID_Seq_P.ramosa	ID_GO
Pram_00001	GO:0009507
Pram_00002	GO:0006511
Pram_00002	GO:0016567
Pram_00002	GO:0042787
Pram_00002	GO:0005739
Pram_00002	GO:0000151
Pram_00002	GO:0009506
Pram_00002	GO:0005634
Pram_00002	GO:0016020
Pram_00002	GO:0005829
Pram_00002	GO:0016874
Pram_00002	GO:0004842
Pram_00003	GO:0080171
Pram_00003	GO:0005829
Pram_00003	GO:0009507
Pram_00003	GO:0005634
Pram_00003	GO:0005886
Pram_00003	GO:0003674
Pram_00004	GO:0006511
Pram_00004	GO:0016567
Pram_00004	GO:0042787
Pram_00004	GO:0005829
Pram_00004	GO:0000151
Pram_00004	GO:0005634
Pram_00004	GO:0005739
Pram_00004	GO:0004842
Pram_00004	GO:0061630
Pram_00005	GO:0000244
Pram_00005	GO:0000380
Pram_00005	GO:0005634
Pram_00005	GO:0009507
Pram_00005	GO:0071013
Pram_00005	GO:0005682
Pram_00005	GO:0016020
Pram_00005	GO:0000386
Pram_00005	GO:0030619
Pram_00005	GO:0030620
Pram_00005	GO:0030623
Pram_00005	GO:0017070
Pram_00005	GO:0097157
Pram_00006	GO:0006537
Pram_00006	GO:0009735
Pram_00006	GO:0019676
Pram_00006	GO:0042128
Pram_00006	GO:0046686
Pram_00006	GO:0048589
Pram_00006	GO:0055114
Pram_00006	GO:0097054
Pram_00006	GO:0009570
Pram_00006	GO:0005739
Pram_00006	GO:0009507
Pram_00006	GO:0005737
Pram_00006	GO:0009536
Pram_00006	GO:0010181
Pram_00006	GO:0050660
Pram_00006	GO:0051538
Pram_00006	GO:0016040
Pram_00006	GO:0005506
Pram_00007	GO:0006412
Pram_00007	GO:0000311
Pram_00007	GO:0015934
Pram_00007	GO:0016020
Pram_00007	GO:0009507
Pram_00007	GO:0019843
Pram_00007	GO:0016740
Pram_00007	GO:0003735
Pram_00008	GO:0009631
Pram_00008	GO:0009735
Pram_00008	GO:0009793
Pram_00008	GO:0009933
Pram_00008	GO:0010072
Pram_00008	GO:0030497
Pram_00008	GO:0048364
Pram_00008	GO:0048367
Pram_00008	GO:2001295
Pram_00008	GO:0005886
Pram_00008	GO:0005737
Pram_00008	GO:0005829
Pram_00008	GO:0005524
Pram_00008	GO:0046872
Pram_00008	GO:0003989
Pram_00008	GO:0004075
Pram_00009	GO:0008150
Pram_00009	GO:0005737
Pram_00009	GO:0003674
Pram_00010	GO:0008150
Pram_00010	GO:0005634
Pram_00010	GO:0003676
Pram_00010	GO:0008270
Pram_00011	GO:0030244
Pram_00011	GO:0051211
Pram_00011	GO:0005886
Pram_00011	GO:0005737
Pram_00011	GO:0005634
Pram_00011	GO:0009506
Pram_00013	GO:0008150
Pram_00013	GO:0005575
Pram_00013	GO:0003674
Pram_00014	GO:0009627
Pram_00014	GO:0042742
Pram_00014	GO:0005829
Pram_00014	GO:0009507
Pram_00014	GO:0005634
Pram_00014	GO:0016020
Pram_00015	GO:0006468
Pram_00015	GO:0042742
Pram_00015	GO:0009506
Pram_00015	GO:0005886
Pram_00015	GO:0004674
Pram_00015	GO:0016301
Pram_00017	GO:0005886
Pram_00018	GO:0006333
Pram_00018	GO:0016568
Pram_00018	GO:0009506
Pram_00018	GO:0005634
Pram_00018	GO:0005524
Pram_00018	GO:0004386
Pram_00018	GO:0003677
Pram_00018	GO:0003682
Pram_00020	GO:0008150
Pram_00020	GO:0005634
Pram_00020	GO:0003964
Pram_00021	GO:0008150
Pram_00021	GO:0005634
Pram_00021	GO:0003674
Pram_00022	GO:0008150
Pram_00022	GO:0005739
Pram_00022	GO:0003674
Pram_00023	GO:0006886
Pram_00023	GO:0006897
Pram_00023	GO:0016020
Pram_00023	GO:0030130
Pram_00023	GO:0005886
Pram_00023	GO:0009506
Pram_00023	GO:0005829
Pram_00023	GO:0009507
Pram_00023	GO:0030132
Pram_00023	GO:0005794
Pram_00023	GO:0005198
Pram_00023	GO:0005515
Pram_00024	GO:0008380
Pram_00024	GO:0005634
Pram_00024	GO:0003677
Pram_00024	GO:0003682
Pram_00024	GO:0003700
Pram_00025	GO:0008150
Pram_00025	GO:0009507
Pram_00025	GO:0016021
Pram_00025	GO:0008381
Pram_00026	GO:0006412
Pram_00026	GO:0006413
Pram_00026	GO:0006417
Pram_00026	GO:0009615
Pram_00026	GO:0009737
Pram_00026	GO:0005737
Pram_00026	GO:0005576
Pram_00026	GO:0003743
Pram_00027	GO:0006897
Pram_00027	GO:0006955
Pram_00027	GO:0015031
Pram_00027	GO:0016032
Pram_00027	GO:0016192
Pram_00027	GO:0040007
Pram_00027	GO:0042742
Pram_00027	GO:0043547
Pram_00027	GO:0045087
Pram_00027	GO:0050790
Pram_00027	GO:0005829
Pram_00027	GO:0031901
Pram_00027	GO:0005802
Pram_00027	GO:0005634
Pram_00027	GO:0005769
Pram_00027	GO:0005085
Pram_00027	GO:0005515
Pram_00027	GO:0005086
Pram_00028	GO:0031048
Pram_00028	GO:0005829
Pram_00028	GO:0005634
Pram_00028	GO:0042393
Pram_00029	GO:0040029
Pram_00029	GO:0003674
Pram_00030	GO:0008150
Pram_00030	GO:0005575
Pram_00030	GO:0003674
Pram_00031	GO:0009791
Pram_00031	GO:0010090
Pram_00031	GO:0010091
Pram_00031	GO:0010154
Pram_00031	GO:0016049
Pram_00031	GO:0030048
Pram_00031	GO:0048467
Pram_00031	GO:0048767
Pram_00031	GO:0048768
Pram_00031	GO:0051301
Pram_00031	GO:0051645
Pram_00031	GO:0051646
Pram_00031	GO:0060151
Pram_00031	GO:0090436
Pram_00031	GO:0016459
Pram_00031	GO:0030133
Pram_00031	GO:0009506
Pram_00031	GO:0035619
Pram_00031	GO:0003774
Pram_00031	GO:0005515
Pram_00032	GO:0005982
Pram_00032	GO:0006979
Pram_00032	GO:0009414
Pram_00032	GO:0009737
Pram_00032	GO:0032502
Pram_00032	GO:0042752
Pram_00032	GO:0048511
Pram_00032	GO:0005634
Pram_00032	GO:0003674
Pram_00033	GO:1902418
Pram_00033	GO:0005774
Pram_00033	GO:0000325
Pram_00033	GO:0005773
Pram_00033	GO:0016021
Pram_00033	GO:1902417
Pram_00033	GO:0008559
Pram_00033	GO:0005524
Pram_00033	GO:0042626
Pram_00033	GO:0005516
Pram_00034	GO:0006486
Pram_00034	GO:0009626
Pram_00034	GO:0009751
Pram_00034	GO:0010204
Pram_00034	GO:0016051
Pram_00034	GO:0046283
Pram_00034	GO:0005783
Pram_00034	GO:0009507
Pram_00034	GO:0005788
Pram_00034	GO:0003980
Pram_00034	GO:0016757
Pram_00034	GO:0016758
Pram_00035	GO:0006511
Pram_00035	GO:0009737
Pram_00035	GO:0010029
Pram_00035	GO:0016567
Pram_00035	GO:0050994
Pram_00035	GO:0071596
Pram_00035	GO:0005737
Pram_00035	GO:0005634
Pram_00035	GO:0000151
Pram_00035	GO:0061630
Pram_00035	GO:0004842
Pram_00036	GO:0015031
Pram_00036	GO:0016192
Pram_00036	GO:0043547
Pram_00036	GO:0050790
Pram_00036	GO:0016020
Pram_00036	GO:0005737
Pram_00036	GO:0005829
Pram_00036	GO:0005086
Pram_00036	GO:0005085
Pram_00037	GO:0006075
Pram_00037	GO:0008360
Pram_00037	GO:0009555
Pram_00037	GO:0009556
Pram_00037	GO:0009846
Pram_00037	GO:0048589
Pram_00037	GO:0052543
Pram_00037	GO:0055047
Pram_00037	GO:0071555
Pram_00037	GO:0080092
Pram_00037	GO:0016021
Pram_00037	GO:0000148
Pram_00037	GO:0005886
Pram_00037	GO:0005794
Pram_00037	GO:0003843
Pram_00038	GO:0006351
Pram_00038	GO:0006355
Pram_00038	GO:0010199
Pram_00038	GO:0040029
Pram_00038	GO:0043044
Pram_00038	GO:0005634
Pram_00038	GO:0005829
Pram_00038	GO:0005524
Pram_00038	GO:0004386
Pram_00038	GO:0003677
Pram_00038	GO:0003682
Pram_00038	GO:0008094
Pram_00038	GO:0005515
Pram_00039	GO:0006351
Pram_00039	GO:0006355
Pram_00039	GO:0005634
Pram_00039	GO:0016592
Pram_00039	GO:0003674
Pram_00040	GO:0006139
Pram_00040	GO:0006333
Pram_00040	GO:0006352
Pram_00040	GO:0006357
Pram_00040	GO:0006414
Pram_00040	GO:0032784
Pram_00040	GO:0005829
Pram_00040	GO:0005634
Pram_00040	GO:0009506
Pram_00040	GO:0003677
Pram_00040	GO:0003746
Pram_00040	GO:0016788
Pram_00041	GO:0010636
Pram_00041	GO:0048312
Pram_00041	GO:0009507
Pram_00041	GO:0005739
Pram_00041	GO:0005634
Pram_00041	GO:0005829
Pram_00041	GO:0005886
Pram_00041	GO:0005622
Pram_00041	GO:0003723
Pram_00042	GO:0055085
Pram_00042	GO:0016021
Pram_00042	GO:0005886
Pram_00042	GO:0042626
Pram_00043	GO:0005773
Pram_00043	GO:0005774
Pram_00043	GO:0000325
Pram_00043	GO:0005794
Pram_00043	GO:0016021
Pram_00043	GO:0005886
Pram_00043	GO:0042626
Pram_00043	GO:0008559
Pram_00043	GO:0005524
Pram_00044	GO:0008150
Pram_00044	GO:0005643
Pram_00044	GO:0005634
Pram_00044	GO:0003674
Pram_00045	GO:0009624
Pram_00045	GO:0016021
Pram_00045	GO:0009506
Pram_00045	GO:0005886
Pram_00045	GO:0042626
Pram_00045	GO:0005524
Pram_00045	GO:0008559
Pram_00046	GO:0016021
Pram_00046	GO:0005576
Pram_00046	GO:0005773
Pram_00046	GO:0009506
Pram_00047	GO:0015031
Pram_00047	GO:0045036
Pram_00047	GO:0009507
Pram_00047	GO:0016021
Pram_00047	GO:0009536
Pram_00047	GO:0005623
Pram_00047	GO:0009707
Pram_00047	GO:0016020
Pram_00047	GO:0005525
Pram_00047	GO:0016817
Pram_00047	GO:0004888
Pram_00047	GO:0046872
Pram_00048	GO:0009793
Pram_00048	GO:0016049
Pram_00048	GO:0031929
Pram_00048	GO:0040008
Pram_00048	GO:0080008
Pram_00048	GO:0031931
Pram_00048	GO:0005515
Pram_00048	GO:0000166
Pram_00049	GO:0005983
Pram_00049	GO:0009610
Pram_00049	GO:0009631
Pram_00049	GO:0010353
Pram_00049	GO:0016310
Pram_00049	GO:0009570
Pram_00049	GO:0009507
Pram_00049	GO:0009941
Pram_00049	GO:0005739
Pram_00049	GO:0005524
Pram_00049	GO:0005515
Pram_00049	GO:0050521
Pram_00049	GO:0046872
Pram_00050	GO:0006397
Pram_00050	GO:0005634
Pram_00050	GO:0005515
Pram_00050	GO:0042802
Pram_00050	GO:0003723
Pram_00051	GO:0006351
Pram_00051	GO:0006355
Pram_00051	GO:0006397
Pram_00051	GO:0009908
Pram_00051	GO:0005634
Pram_00051	GO:0003674
Pram_00052	GO:0001736
Pram_00052	GO:0001944
Pram_00052	GO:0002237
Pram_00052	GO:0006970
Pram_00052	GO:0006979
Pram_00052	GO:0008219
Pram_00052	GO:0009408
Pram_00052	GO:0009651
Pram_00052	GO:0009723
Pram_00052	GO:0009725
Pram_00052	GO:0009734
Pram_00052	GO:0009736
Pram_00052	GO:0009753
Pram_00052	GO:0009789
Pram_00052	GO:0009871
Pram_00052	GO:0009873
Pram_00052	GO:0009926
Pram_00052	GO:0010119
Pram_00052	GO:0010150
Pram_00052	GO:0010182
Pram_00052	GO:0031348
Pram_00052	GO:0042742
Pram_00052	GO:0048765
Pram_00052	GO:0050832
Pram_00052	GO:0051301
Pram_00052	GO:0052544
Pram_00052	GO:0071281
Pram_00052	GO:0005886
Pram_00052	GO:0016021
Pram_00052	GO:0005515
Pram_00052	GO:0005215
Pram_00053	GO:0007049
Pram_00053	GO:0007275
Pram_00053	GO:0009737
Pram_00053	GO:0005634
Pram_00054	GO:0006281
Pram_00054	GO:0006289
Pram_00054	GO:0009408
Pram_00054	GO:0010213
Pram_00054	GO:0010224
Pram_00054	GO:0005634
Pram_00054	GO:0004519
Pram_00054	GO:0003697
Pram_00054	GO:0046872
Pram_00054	GO:0005515
Pram_00054	GO:0004518
Pram_00055	GO:0001666
Pram_00055	GO:0009058
Pram_00055	GO:0019481
Pram_00055	GO:0046686
Pram_00055	GO:0005739
Pram_00055	GO:0009507
Pram_00055	GO:0004021
Pram_00055	GO:0030170
Pram_00055	GO:0005524
Pram_00056	GO:0008283
Pram_00056	GO:0009733
Pram_00056	GO:0009736
Pram_00056	GO:0009739
Pram_00056	GO:0009788
Pram_00056	GO:0016568
Pram_00056	GO:0045892
Pram_00056	GO:0048364
Pram_00056	GO:2000023
Pram_00056	GO:0005634
Pram_00056	GO:0016887
Pram_00056	GO:0008270
Pram_00056	GO:0005524
Pram_00056	GO:0003678
Pram_00056	GO:0003677
Pram_00056	GO:0004386
Pram_00057	GO:0006367
Pram_00057	GO:0045944
Pram_00057	GO:0005634
Pram_00057	GO:0009506
Pram_00057	GO:0005669
Pram_00057	GO:0001075
Pram_00057	GO:0044212
Pram_00057	GO:0003682
Pram_00057	GO:0001129
Pram_00057	GO:0043565
Pram_00058	GO:0009737
Pram_00058	GO:0046686
Pram_00058	GO:0005737
Pram_00058	GO:0005886
Pram_00058	GO:0016021
Pram_00058	GO:0003674
Pram_00059	GO:0006418
Pram_00059	GO:0009793
Pram_00059	GO:0005739
Pram_00059	GO:0009507
Pram_00059	GO:0005829
Pram_00059	GO:0004812
Pram_00059	GO:0005524
Pram_00060	GO:0006413
Pram_00060	GO:0005622
Pram_00060	GO:0005886
Pram_00060	GO:0005737
Pram_00060	GO:0003743
Pram_00060	GO:0003924
Pram_00060	GO:0008135
Pram_00061	GO:0008150
Pram_00061	GO:0005737
Pram_00061	GO:0005886
Pram_00061	GO:0003674
Pram_00062	GO:0005789
Pram_00062	GO:0005886
Pram_00062	GO:0016021
Pram_00062	GO:0016020
Pram_00062	GO:0005524
Pram_00062	GO:0015662
Pram_00062	GO:0005515
Pram_00063	GO:0000910
Pram_00063	GO:0006457
Pram_00063	GO:0007017
Pram_00063	GO:0007021
Pram_00063	GO:0009793
Pram_00063	GO:0009506
Pram_00063	GO:0005737
Pram_00063	GO:0005829
Pram_00063	GO:0015631
Pram_00064	GO:0015031
Pram_00064	GO:0031410
Pram_00064	GO:0009506
Pram_00064	GO:0005776
Pram_00064	GO:0005634
Pram_00066	GO:0000059
Pram_00066	GO:0000060
Pram_00066	GO:0006607
Pram_00066	GO:0006610
Pram_00066	GO:0009793
Pram_00066	GO:0034399
Pram_00066	GO:0030089
Pram_00066	GO:0005618
Pram_00066	GO:0031965
Pram_00066	GO:0005829
Pram_00066	GO:0016829
Pram_00066	GO:0008565
Pram_00066	GO:0008139
Pram_00067	GO:0006351
Pram_00067	GO:0009733
Pram_00067	GO:0009867
Pram_00067	GO:0010051
Pram_00067	GO:0010072
Pram_00067	GO:0045892
Pram_00067	GO:0005634
Pram_00067	GO:0005829
Pram_00067	GO:0005515
Pram_00067	GO:0042803
Pram_00068	GO:0006355
Pram_00068	GO:0009793
Pram_00068	GO:0055078
Pram_00068	GO:0005737
Pram_00068	GO:0005634
Pram_00068	GO:0005829
Pram_00068	GO:0005509
Pram_00068	GO:0005515
Pram_00069	GO:0009506
Pram_00069	GO:0005634
Pram_00070	GO:0006508
Pram_00070	GO:0009793
Pram_00070	GO:0016485
Pram_00070	GO:0009570
Pram_00070	GO:0005739
Pram_00070	GO:0009507
Pram_00070	GO:0008270
Pram_00070	GO:0004222
Pram_00071	GO:0005524
Pram_00071	GO:0016887
Pram_00072	GO:0009833
Pram_00072	GO:0030244
Pram_00072	GO:0071555
Pram_00072	GO:0005886
Pram_00072	GO:0016021
Pram_00072	GO:0008270
Pram_00072	GO:0016757
Pram_00072	GO:0016759
Pram_00072	GO:0016760
Pram_00073	GO:0009507
Pram_00074	GO:0008150
Pram_00074	GO:0005739
Pram_00074	GO:0003674
Pram_00075	GO:0006897
Pram_00075	GO:0030048
Pram_00075	GO:0009504
Pram_00075	GO:0005768
Pram_00075	GO:0016459
Pram_00075	GO:0005783
Pram_00075	GO:0009524
Pram_00075	GO:0005886
Pram_00075	GO:0009506
Pram_00075	GO:0005524
Pram_00075	GO:0003774
Pram_00075	GO:0003779
Pram_00075	GO:0005516
Pram_00076	GO:0005634
Pram_00076	GO:0005773
Pram_00076	GO:0008026
Pram_00076	GO:0005524
Pram_00077	GO:0006306
Pram_00077	GO:0006342
Pram_00077	GO:0016458
Pram_00077	GO:0030422
Pram_00077	GO:0080188
Pram_00077	GO:0005654
Pram_00077	GO:0005634
Pram_00077	GO:0005515
Pram_00077	GO:0003723
Pram_00077	GO:0000166
Pram_00077	GO:0003677
Pram_00077	GO:0003682
Pram_00078	GO:0009733
Pram_00078	GO:0010051
Pram_00078	GO:0010228
Pram_00078	GO:0005829
Pram_00078	GO:0005634
Pram_00078	GO:0005618
Pram_00078	GO:0005886
Pram_00078	GO:0005515
Pram_00079	GO:0005634
Pram_00079	GO:0003700
Pram_00079	GO:0008270
Pram_00080	GO:0006855
Pram_00080	GO:0006952
Pram_00080	GO:0009723
Pram_00080	GO:0009751
Pram_00080	GO:0009753
Pram_00080	GO:0010193
Pram_00080	GO:0015692
Pram_00080	GO:0046865
Pram_00080	GO:0055085
Pram_00080	GO:0080168
Pram_00080	GO:0005886
Pram_00080	GO:0016021
Pram_00080	GO:0042626
Pram_00081	GO:0009303
Pram_00081	GO:0009790
Pram_00081	GO:0009791
Pram_00081	GO:0009793
Pram_00081	GO:0010507
Pram_00081	GO:0016310
Pram_00081	GO:0030307
Pram_00081	GO:0040019
Pram_00081	GO:0045893
Pram_00081	GO:2000234
Pram_00081	GO:0005737
Pram_00081	GO:0005634
Pram_00081	GO:0005886
Pram_00081	GO:0016301
Pram_00081	GO:0005515
Pram_00081	GO:0005524
Pram_00081	GO:0004674
Pram_00081	GO:0000975
Pram_00081	GO:0016303
Pram_00081	GO:0042802
Pram_00081	GO:0043621
Pram_00082	GO:0008150
Pram_00082	GO:0005634
Pram_00082	GO:0009506
Pram_00083	GO:0006260
Pram_00083	GO:0006351
Pram_00083	GO:0005829
Pram_00083	GO:0005634
Pram_00083	GO:0003887
Pram_00083	GO:0003677
Pram_00084	GO:0006351
Pram_00084	GO:0006355
Pram_00084	GO:0045836
Pram_00084	GO:0048507
Pram_00084	GO:0051321
Pram_00084	GO:0005634
Pram_00084	GO:0003723
Pram_00084	GO:0005515
Pram_00084	GO:0000166
Pram_00085	GO:0006508
Pram_00085	GO:0009793
Pram_00085	GO:0016021
Pram_00085	GO:0005886
Pram_00085	GO:0009941
Pram_00085	GO:0009507
Pram_00085	GO:0031969
Pram_00085	GO:0009506
Pram_00085	GO:0005739
Pram_00085	GO:0005524
Pram_00085	GO:0008237
Pram_00085	GO:0016887
Pram_00085	GO:0004176
Pram_00086	GO:0006468
Pram_00086	GO:0005829
Pram_00086	GO:0005634
Pram_00086	GO:0004672
Pram_00086	GO:0005524
Pram_00086	GO:0004712
Pram_00087	GO:0005634
Pram_00087	GO:0005829
Pram_00087	GO:0009507
Pram_00087	GO:0016020
Pram_00087	GO:0005886
Pram_00087	GO:0005515
Pram_00089	GO:0008150
Pram_00089	GO:0016021
Pram_00089	GO:0005773
Pram_00089	GO:0005634
Pram_00089	GO:0005886
Pram_00089	GO:0003674
Pram_00090	GO:0006606
Pram_00090	GO:0009910
Pram_00090	GO:0016973
Pram_00090	GO:0033234
Pram_00090	GO:0048443
Pram_00090	GO:0051028
Pram_00090	GO:0005635
Pram_00090	GO:0031965
Pram_00090	GO:0005829
Pram_00090	GO:0009506
Pram_00090	GO:0005634
Pram_00090	GO:0005730
Pram_00090	GO:0005643
Pram_00090	GO:0009507
Pram_00090	GO:0005623
Pram_00090	GO:0005515
Pram_00091	GO:0007018
Pram_00091	GO:0009506
Pram_00091	GO:0005874
Pram_00091	GO:0005871
Pram_00091	GO:0005634
Pram_00091	GO:0005524
Pram_00091	GO:0003777
Pram_00092	GO:0001708
Pram_00092	GO:0009880
Pram_00092	GO:0090421
Pram_00092	GO:0005634
Pram_00092	GO:0046872
Pram_00092	GO:0005515
Pram_00093	GO:0009507
Pram_00093	GO:0005524
Pram_00093	GO:0016887
Pram_00095	GO:0006874
Pram_00095	GO:0006875
Pram_00095	GO:0009846
Pram_00095	GO:0010073
Pram_00095	GO:0010152
Pram_00095	GO:0016036
Pram_00095	GO:0048867
Pram_00095	GO:0098655
Pram_00095	GO:0005783
Pram_00095	GO:0005623
Pram_00095	GO:0005887
Pram_00095	GO:0005886
Pram_00095	GO:0019829
Pram_00095	GO:0005524
Pram_00095	GO:0046872
Pram_00095	GO:0016887
Pram_00096	GO:0000160
Pram_00096	GO:0006468
Pram_00096	GO:0007231
Pram_00096	GO:0008272
Pram_00096	GO:0009414
Pram_00096	GO:0009736
Pram_00096	GO:0010029
Pram_00096	GO:0010086
Pram_00096	GO:0016036
Pram_00096	GO:0018106
Pram_00096	GO:0033500
Pram_00096	GO:0042742
Pram_00096	GO:0048509
Pram_00096	GO:0048831
Pram_00096	GO:0071329
Pram_00096	GO:0005789
Pram_00096	GO:0005783
Pram_00096	GO:0016021
Pram_00096	GO:0005886
Pram_00096	GO:0043424
Pram_00096	GO:0005515
Pram_00096	GO:0009884
Pram_00096	GO:0009885
Pram_00096	GO:0004673
Pram_00096	GO:0005034
Pram_00096	GO:0004721
Pram_00096	GO:0019899
Pram_00096	GO:0019901
Pram_00096	GO:0019955
Pram_00097	GO:0006417
Pram_00097	GO:0005737
Pram_00097	GO:0005829
Pram_00097	GO:0003723
Pram_00097	GO:0003730
Pram_00097	GO:0003729
Pram_00098	GO:0006997
Pram_00098	GO:0097298
Pram_00098	GO:0005634
Pram_00098	GO:0005652
Pram_00098	GO:0034399
Pram_00098	GO:0031965
Pram_00098	GO:0000789
Pram_00098	GO:0005654
Pram_00098	GO:0005635
Pram_00098	GO:0005829
Pram_00098	GO:0005515
Pram_00099	GO:0007018
Pram_00099	GO:0005874
Pram_00099	GO:0005871
Pram_00099	GO:0005524
Pram_00099	GO:0003777
Pram_00100	GO:0006397
Pram_00100	GO:0008380
Pram_00100	GO:0005634
Pram_00100	GO:0005739
Pram_00100	GO:0005829
Pram_00100	GO:0009506
Pram_00100	GO:0008026
Pram_00100	GO:0003723
Pram_00100	GO:0003676
Pram_00100	GO:0005524
Pram_00100	GO:0004004
Pram_00101	GO:0000398
Pram_00101	GO:0010468
Pram_00101	GO:0010501
Pram_00101	GO:0005634
Pram_00101	GO:0008026
Pram_00101	GO:0004004
Pram_00102	GO:0006511
Pram_00102	GO:0016567
Pram_00102	GO:0042787
Pram_00102	GO:0005739
Pram_00102	GO:0000151
Pram_00102	GO:0009506
Pram_00102	GO:0005634
Pram_00102	GO:0016020
Pram_00102	GO:0005829
Pram_00102	GO:0016874
Pram_00102	GO:0004842
Pram_00103	GO:0006351
Pram_00103	GO:0006355
Pram_00103	GO:0009791
Pram_00103	GO:0005634
Pram_00103	GO:0005829
Pram_00103	GO:0003677
Pram_00103	GO:0046983
Pram_00103	GO:0046872
Pram_00104	GO:0006886
Pram_00104	GO:0006888
Pram_00104	GO:0006890
Pram_00104	GO:0006891
Pram_00104	GO:0030126
Pram_00104	GO:0080008
Pram_00104	GO:0005829
Pram_00104	GO:0005886
Pram_00104	GO:0016020
Pram_00104	GO:0005198
Pram_00104	GO:0005215
Pram_00105	GO:0006351
Pram_00105	GO:0009733
Pram_00105	GO:0009867
Pram_00105	GO:0010051
Pram_00105	GO:0010072
Pram_00105	GO:0045892
Pram_00105	GO:0005634
Pram_00105	GO:0005829
Pram_00105	GO:0005515
Pram_00105	GO:0042803
Pram_00106	GO:0000911
Pram_00106	GO:0009825
Pram_00106	GO:0010235
Pram_00106	GO:0045824
Pram_00106	GO:0080008
Pram_00106	GO:0005634
Pram_00106	GO:0030136
Pram_00106	GO:0005886
Pram_00106	GO:0005515
Pram_00107	GO:0006099
Pram_00107	GO:0005739
Pram_00107	GO:0004591
Pram_00107	GO:0050897
Pram_00107	GO:0008270
Pram_00108	GO:0006508
Pram_00108	GO:0006511
Pram_00108	GO:0016579
Pram_00108	GO:0009506
Pram_00108	GO:0005634
Pram_00108	GO:0005829
Pram_00108	GO:0004843
Pram_00108	GO:0036459
Pram_00108	GO:0008234
Pram_00109	GO:0000398
Pram_00109	GO:0005681
Pram_00109	GO:0005886
Pram_00109	GO:0005634
Pram_00109	GO:0009507
Pram_00110	GO:0045037
Pram_00110	GO:0031897
Pram_00110	GO:0009706
Pram_00110	GO:0009941
Pram_00110	GO:0009507
Pram_00110	GO:0016020
Pram_00110	GO:0009536
Pram_00110	GO:0005515
Pram_00110	GO:0008565
Pram_00112	GO:0010315
Pram_00112	GO:0010540
Pram_00112	GO:0010541
Pram_00112	GO:0055085
Pram_00112	GO:0005886
Pram_00112	GO:0016021
Pram_00112	GO:0042626
Pram_00112	GO:0010329
Pram_00113	GO:0008150
Pram_00113	GO:0005634
Pram_00113	GO:0009506
Pram_00113	GO:0003674
Pram_00115	GO:0006281
Pram_00115	GO:0007059
Pram_00115	GO:0007062
Pram_00115	GO:0007064
Pram_00115	GO:0051301
Pram_00115	GO:0051321
Pram_00115	GO:0005737
Pram_00115	GO:0008280
Pram_00115	GO:0016363
Pram_00115	GO:0009506
Pram_00115	GO:0005634
Pram_00115	GO:0000785
Pram_00115	GO:0008278
Pram_00115	GO:0000775
Pram_00115	GO:0005819
Pram_00115	GO:0005524
Pram_00115	GO:0003682
Pram_00117	GO:0000059
Pram_00117	GO:0006611
Pram_00117	GO:0009408
Pram_00117	GO:0009553
Pram_00117	GO:0009555
Pram_00117	GO:0009846
Pram_00117	GO:0009860
Pram_00117	GO:0051028
Pram_00117	GO:0005737
Pram_00117	GO:0005643
Pram_00117	GO:0031965
Pram_00117	GO:0005634
Pram_00117	GO:0005829
Pram_00117	GO:0004872
Pram_00117	GO:0005515
Pram_00117	GO:0008565
Pram_00119	GO:0009507
Pram_00119	GO:0016021
Pram_00120	GO:0005886
Pram_00120	GO:0005509
Pram_00121	GO:0006997
Pram_00121	GO:0015031
Pram_00121	GO:0016973
Pram_00121	GO:0005634
Pram_00121	GO:0034399
Pram_00121	GO:0005635
Pram_00121	GO:0005643
Pram_00121	GO:0005623
Pram_00121	GO:0005829
Pram_00121	GO:0005515
Pram_00122	GO:0005975
Pram_00122	GO:0005982
Pram_00122	GO:0005991
Pram_00122	GO:0005634
Pram_00122	GO:0005829
Pram_00123	GO:0009058
Pram_00123	GO:0010021
Pram_00123	GO:0019252
Pram_00123	GO:0009501
Pram_00123	GO:0005739
Pram_00123	GO:0009507
Pram_00123	GO:0016757
Pram_00123	GO:0009011
Pram_00123	GO:0004373
Pram_00123	GO:0042802
Pram_00124	GO:0015031
Pram_00124	GO:0016192
Pram_00124	GO:0005829
Pram_00124	GO:0016020
Pram_00124	GO:0005794
Pram_00124	GO:0080008
Pram_00124	GO:0005737
Pram_00124	GO:0009506
Pram_00124	GO:0005783
Pram_00124	GO:0003674
Pram_00125	GO:0006281
Pram_00125	GO:0006351
Pram_00125	GO:0006355
Pram_00125	GO:0006397
Pram_00125	GO:0007049
Pram_00125	GO:0008380
Pram_00125	GO:0009870
Pram_00125	GO:0010204
Pram_00125	GO:0042742
Pram_00125	GO:0045087
Pram_00125	GO:0050832
Pram_00125	GO:0005634
Pram_00125	GO:0005681
Pram_00125	GO:0009507
Pram_00125	GO:0003700
Pram_00125	GO:0005515
Pram_00125	GO:0003677
Pram_00125	GO:0003682
Pram_00126	GO:0006355
Pram_00126	GO:0006366
Pram_00126	GO:0009642
Pram_00126	GO:0009651
Pram_00126	GO:0009697
Pram_00126	GO:0010188
Pram_00126	GO:0010310
Pram_00126	GO:0042742
Pram_00126	GO:0005634
Pram_00126	GO:0003700
Pram_00126	GO:0016874
Pram_00127	GO:0006260
Pram_00127	GO:0006281
Pram_00127	GO:0006351
Pram_00127	GO:0006355
Pram_00127	GO:0010228
Pram_00127	GO:0005634
Pram_00127	GO:0005730
Pram_00127	GO:0035101
Pram_00127	GO:0005719
Pram_00128	GO:0006813
Pram_00128	GO:0015992
Pram_00128	GO:1902600
Pram_00128	GO:0009706
Pram_00128	GO:0009941
Pram_00128	GO:0009507
Pram_00128	GO:0016021
Pram_00128	GO:0016020
Pram_00128	GO:0009536
Pram_00128	GO:0015386
Pram_00128	GO:0015299
Pram_00128	GO:0015079
Pram_00129	GO:0006418
Pram_00129	GO:0006428
Pram_00129	GO:0046686
Pram_00129	GO:0005737
Pram_00129	GO:0005829
Pram_00129	GO:0004822
Pram_00129	GO:0005524
Pram_00129	GO:0004812
Pram_00130	GO:0016021
Pram_00130	GO:0005524
Pram_00130	GO:0015662
Pram_00131	GO:0006342
Pram_00131	GO:0006344
Pram_00131	GO:0006351
Pram_00131	GO:0031047
Pram_00131	GO:0005634
Pram_00131	GO:0042803
Pram_00131	GO:0005524
Pram_00131	GO:0046872
Pram_00131	GO:0051537
Pram_00131	GO:0004386
Pram_00132	GO:0005829
Pram_00132	GO:0005737
Pram_00133	GO:0006355
Pram_00133	GO:0006508
Pram_00133	GO:0010019
Pram_00133	GO:0045893
Pram_00133	GO:0009941
Pram_00133	GO:0005634
Pram_00133	GO:0016021
Pram_00133	GO:0009707
Pram_00133	GO:0000979
Pram_00133	GO:0004222
Pram_00133	GO:0008270
Pram_00133	GO:0003677
Pram_00134	GO:0009793
Pram_00134	GO:0005634
Pram_00134	GO:0003676
Pram_00134	GO:0008270
Pram_00135	GO:0098655
Pram_00135	GO:0005887
Pram_00135	GO:0005634
Pram_00135	GO:0005886
Pram_00135	GO:0005783
Pram_00135	GO:0005388
Pram_00135	GO:0019829
Pram_00136	GO:0006351
Pram_00136	GO:0006355
Pram_00136	GO:0010310
Pram_00136	GO:0010629
Pram_00136	GO:0090342
Pram_00136	GO:0005737
Pram_00136	GO:0005634
Pram_00136	GO:0044212
Pram_00136	GO:0003677
Pram_00136	GO:0003700
Pram_00136	GO:0043565
Pram_00138	GO:0000059
Pram_00138	GO:0000060
Pram_00138	GO:0006607
Pram_00138	GO:0006610
Pram_00138	GO:0009793
Pram_00138	GO:0034399
Pram_00138	GO:0030089
Pram_00138	GO:0005618
Pram_00138	GO:0031965
Pram_00138	GO:0005829
Pram_00138	GO:0016829
Pram_00138	GO:0008565
Pram_00138	GO:0008139
Pram_00139	GO:0009742
Pram_00139	GO:0005886
Pram_00139	GO:0005634
Pram_00139	GO:0005506
Pram_00139	GO:0004721
Pram_00139	GO:0046872
Pram_00139	GO:0030145
Pram_00139	GO:0004722
Pram_00140	GO:0008299
Pram_00140	GO:0009414
Pram_00140	GO:0010025
Pram_00140	GO:0010143
Pram_00140	GO:0010345
Pram_00140	GO:0016567
Pram_00140	GO:1900490
Pram_00140	GO:0016021
Pram_00140	GO:0008270
Pram_00140	GO:0016874
Pram_00140	GO:0004842
Pram_00141	GO:0006310
Pram_00141	GO:0036292
Pram_00141	GO:0005737
Pram_00141	GO:0005524
Pram_00141	GO:0003678
Pram_00142	GO:0006351
Pram_00142	GO:0006355
Pram_00142	GO:0010072
Pram_00142	GO:0005634
Pram_00142	GO:0005515
Pram_00143	GO:0006402
Pram_00143	GO:0009306
Pram_00143	GO:0009651
Pram_00143	GO:0035194
Pram_00143	GO:0046686
Pram_00143	GO:0005829
Pram_00143	GO:0000932
Pram_00143	GO:0005783
Pram_00143	GO:0005618
Pram_00143	GO:0005635
Pram_00143	GO:0005886
Pram_00143	GO:0009507
Pram_00143	GO:0010494
Pram_00143	GO:0003676
Pram_00143	GO:0003723
Pram_00143	GO:0016788
Pram_00143	GO:0003712
Pram_00143	GO:0004518
Pram_00144	GO:0015031
Pram_00144	GO:0016192
Pram_00144	GO:0043547
Pram_00144	GO:0050790
Pram_00144	GO:0009507
Pram_00144	GO:0016020
Pram_00144	GO:0005634
Pram_00144	GO:0005829
Pram_00144	GO:0005086
Pram_00144	GO:0005085
Pram_00145	GO:0008150
Pram_00145	GO:0005634
Pram_00145	GO:0003674
Pram_00146	GO:0006904
Pram_00146	GO:0009846
Pram_00146	GO:0009860
Pram_00146	GO:0015031
Pram_00146	GO:0048354
Pram_00146	GO:0009524
Pram_00146	GO:0005886
Pram_00146	GO:0005576
Pram_00146	GO:0005634
Pram_00146	GO:0000145
Pram_00146	GO:0005856
Pram_00146	GO:0005618
Pram_00146	GO:0009506
Pram_00146	GO:0005829
Pram_00147	GO:0009825
Pram_00147	GO:0009832
Pram_00147	GO:0009833
Pram_00147	GO:0030244
Pram_00147	GO:0042538
Pram_00147	GO:0071555
Pram_00147	GO:0005802
Pram_00147	GO:0005794
Pram_00147	GO:0005886
Pram_00147	GO:0005768
Pram_00147	GO:0016760
Pram_00147	GO:0016757
Pram_00147	GO:0016759
Pram_00147	GO:0008270
Pram_00148	GO:0006351
Pram_00148	GO:0006355
Pram_00148	GO:0006417
Pram_00148	GO:0007275
Pram_00148	GO:0009616
Pram_00148	GO:0009733
Pram_00148	GO:0009793
Pram_00148	GO:0009850
Pram_00148	GO:0009955
Pram_00148	GO:0009965
Pram_00148	GO:0010218
Pram_00148	GO:0010305
Pram_00148	GO:0010589
Pram_00148	GO:0016032
Pram_00148	GO:0016246
Pram_00148	GO:0016441
Pram_00148	GO:0031047
Pram_00148	GO:0035195
Pram_00148	GO:0045087
Pram_00148	GO:0048830
Pram_00148	GO:0048864
Pram_00148	GO:0090502
Pram_00148	GO:0019898
Pram_00148	GO:0005737
Pram_00148	GO:0005634
Pram_00148	GO:0005829
Pram_00148	GO:0030529
Pram_00148	GO:0046872
Pram_00148	GO:0005515
Pram_00148	GO:0035198
Pram_00148	GO:0004521
Pram_00148	GO:0035197
Pram_00148	GO:0003723
Pram_00149	GO:0008150
Pram_00149	GO:0005739
Pram_00149	GO:0003674
Pram_00150	GO:0010090
Pram_00150	GO:0030048
Pram_00150	GO:0048467
Pram_00150	GO:0048767
Pram_00150	GO:0051645
Pram_00150	GO:0051646
Pram_00150	GO:0060151
Pram_00150	GO:0090436
Pram_00150	GO:0005777
Pram_00150	GO:0016459
Pram_00150	GO:0005634
Pram_00150	GO:0005737
Pram_00150	GO:0005524
Pram_00150	GO:0030742
Pram_00150	GO:0003779
Pram_00150	GO:0003774
Pram_00150	GO:0005515
Pram_00150	GO:0017137
Pram_00150	GO:0005516
Pram_00151	GO:0008150
Pram_00151	GO:0005739
Pram_00151	GO:0003674
Pram_00152	GO:0006418
Pram_00152	GO:0006429
Pram_00152	GO:0009506
Pram_00152	GO:0005737
Pram_00152	GO:0005829
Pram_00152	GO:0009507
Pram_00152	GO:0005524
Pram_00152	GO:0004823
Pram_00152	GO:0004812
Pram_00153	GO:0005634
Pram_00153	GO:0005524
Pram_00153	GO:0003676
Pram_00153	GO:0004386
Pram_00153	GO:0008270
Pram_00153	GO:0008026
Pram_00154	GO:0000184
Pram_00154	GO:0006952
Pram_00154	GO:0007126
Pram_00154	GO:0007275
Pram_00154	GO:0040008
Pram_00154	GO:0090306
Pram_00154	GO:0000932
Pram_00154	GO:0005634
Pram_00154	GO:0005515
Pram_00155	GO:0000724
Pram_00155	GO:0007059
Pram_00155	GO:0007062
Pram_00155	GO:0009506
Pram_00155	GO:0005634
Pram_00155	GO:0030915
Pram_00155	GO:0005524
Pram_00156	GO:0006508
Pram_00156	GO:0008283
Pram_00156	GO:0009651
Pram_00156	GO:0009908
Pram_00156	GO:0016579
Pram_00156	GO:0048364
Pram_00156	GO:0048366
Pram_00156	GO:0048367
Pram_00156	GO:1901000
Pram_00156	GO:0016021
Pram_00156	GO:0005576
Pram_00156	GO:0005515
Pram_00156	GO:0004843
Pram_00156	GO:0046872
Pram_00157	GO:0005975
Pram_00157	GO:0009507
Pram_00157	GO:0009341
Pram_00157	GO:0004565
Pram_00157	GO:0030246
Pram_00157	GO:0004553
Pram_00158	GO:0009624
Pram_00158	GO:0098655
Pram_00158	GO:0005886
Pram_00158	GO:0016020
Pram_00158	GO:0009506
Pram_00158	GO:0005887
Pram_00158	GO:0043231
Pram_00158	GO:0046872
Pram_00158	GO:0005388
Pram_00158	GO:0005516
Pram_00158	GO:0043621
Pram_00158	GO:0005524
Pram_00158	GO:0005515
Pram_00159	GO:0006097
Pram_00159	GO:0006099
Pram_00159	GO:0006101
Pram_00159	GO:0006102
Pram_00159	GO:0006979
Pram_00159	GO:0009651
Pram_00159	GO:0009737
Pram_00159	GO:0046686
Pram_00159	GO:0005739
Pram_00159	GO:0009570
Pram_00159	GO:0005829
Pram_00159	GO:0009507
Pram_00159	GO:0005774
Pram_00159	GO:0005618
Pram_00159	GO:0005507
Pram_00159	GO:0003994
Pram_00159	GO:0051539
Pram_00159	GO:0005524
Pram_00160	GO:0005992
Pram_00160	GO:0004805
Pram_00160	GO:0016757
Pram_00161	GO:0006083
Pram_00161	GO:0006631
Pram_00161	GO:0019427
Pram_00161	GO:0009507
Pram_00161	GO:0009570
Pram_00161	GO:0009514
Pram_00161	GO:0005829
Pram_00161	GO:0003987
Pram_00161	GO:0016208
Pram_00161	GO:0005524
Pram_00162	GO:0006511
Pram_00162	GO:0016567
Pram_00162	GO:0046686
Pram_00162	GO:0051707
Pram_00162	GO:0005886
Pram_00162	GO:0009506
Pram_00162	GO:0005829
Pram_00162	GO:0005634
Pram_00162	GO:0008641
Pram_00162	GO:0004839
Pram_00162	GO:0005524
Pram_00162	GO:0004842
Pram_00163	GO:0008150
Pram_00163	GO:0005634
Pram_00163	GO:0003676
Pram_00164	GO:0009414
Pram_00164	GO:0009553
Pram_00164	GO:0009787
Pram_00164	GO:0009870
Pram_00164	GO:0009908
Pram_00164	GO:0009910
Pram_00164	GO:0010113
Pram_00164	GO:0010183
Pram_00164	GO:0010247
Pram_00164	GO:0010286
Pram_00164	GO:0010337
Pram_00164	GO:0016036
Pram_00164	GO:0016049
Pram_00164	GO:0016925
Pram_00164	GO:0031668
Pram_00164	GO:0040008
Pram_00164	GO:0048481
Pram_00164	GO:0048589
Pram_00164	GO:0050826
Pram_00164	GO:0051301
Pram_00164	GO:0090352
Pram_00164	GO:2000070
Pram_00164	GO:0016607
Pram_00164	GO:0005634
Pram_00164	GO:0016874
Pram_00164	GO:0008270
Pram_00164	GO:0005515
Pram_00164	GO:0003676
Pram_00164	GO:0019789
Pram_00164	GO:0003677
Pram_00166	GO:0006278
Pram_00166	GO:0071897
Pram_00166	GO:0005739
Pram_00166	GO:0003964
Pram_00166	GO:0003723
Pram_00166	GO:0003676
Pram_00168	GO:0006412
Pram_00168	GO:0006413
Pram_00168	GO:0006417
Pram_00168	GO:0009615
Pram_00168	GO:0009737
Pram_00168	GO:0005737
Pram_00168	GO:0005576
Pram_00168	GO:0003743
Pram_00169	GO:0009303
Pram_00169	GO:0009790
Pram_00169	GO:0009791
Pram_00169	GO:0009793
Pram_00169	GO:0010507
Pram_00169	GO:0016310
Pram_00169	GO:0030307
Pram_00169	GO:0040019
Pram_00169	GO:0045893
Pram_00169	GO:2000234
Pram_00169	GO:0005737
Pram_00169	GO:0005634
Pram_00169	GO:0005886
Pram_00169	GO:0016301
Pram_00169	GO:0005515
Pram_00169	GO:0005524
Pram_00169	GO:0004674
Pram_00169	GO:0000975
Pram_00169	GO:0016303
Pram_00169	GO:0042802
Pram_00169	GO:0043621
Pram_00170	GO:0008150
Pram_00170	GO:0005737
Pram_00170	GO:0030133
Pram_00170	GO:0016021
Pram_00170	GO:0017022
Pram_00171	GO:0005737
Pram_00171	GO:0005886
Pram_00171	GO:0005829
Pram_00171	GO:0005509
Pram_00172	GO:0006513
Pram_00172	GO:0009817
Pram_00172	GO:0009965
Pram_00172	GO:0010162
Pram_00172	GO:0010228
Pram_00172	GO:0010389
Pram_00172	GO:0010390
Pram_00172	GO:0016049
Pram_00172	GO:0033523
Pram_00172	GO:0045087
Pram_00172	GO:0051301
Pram_00172	GO:0005739
Pram_00172	GO:0005634
Pram_00172	GO:0016874
Pram_00172	GO:0008270
Pram_00172	GO:0005515
Pram_00172	GO:0042803
Pram_00172	GO:0004842
Pram_00173	GO:0008150
Pram_00173	GO:0005737
Pram_00173	GO:0016772
Pram_00173	GO:0008270
Pram_00174	GO:0006952
Pram_00174	GO:0009737
Pram_00174	GO:0009738
Pram_00174	GO:0009788
Pram_00174	GO:0016197
Pram_00174	GO:0016567
Pram_00174	GO:0032940
Pram_00174	GO:0045324
Pram_00174	GO:0048589
Pram_00174	GO:0005802
Pram_00174	GO:0005769
Pram_00174	GO:0005623
Pram_00174	GO:0005737
Pram_00174	GO:0005622
Pram_00174	GO:0043621
Pram_00174	GO:0004672
Pram_00174	GO:0005515
Pram_00174	GO:0004842
Pram_00175	GO:0006508
Pram_00175	GO:0009793
Pram_00175	GO:0009941
Pram_00175	GO:0009535
Pram_00175	GO:0005739
Pram_00175	GO:0009536
Pram_00175	GO:0009507
Pram_00175	GO:0016021
Pram_00175	GO:0005886
Pram_00175	GO:0008237
Pram_00175	GO:0004176
Pram_00175	GO:0016887
Pram_00176	GO:0016021
Pram_00176	GO:0005886
Pram_00176	GO:0003779
Pram_00177	GO:0008150
Pram_00177	GO:0005634
Pram_00177	GO:0005829
Pram_00177	GO:0003674
Pram_00178	GO:0016554
Pram_00178	GO:1900865
Pram_00178	GO:0009507
Pram_00179	GO:0006886
Pram_00179	GO:0006897
Pram_00179	GO:0016020
Pram_00179	GO:0030131
Pram_00179	GO:0005886
Pram_00179	GO:0005905
Pram_00179	GO:0008289
Pram_00179	GO:0005515
Pram_00179	GO:0008565
Pram_00180	GO:0035196
Pram_00180	GO:1990428
Pram_00180	GO:0016607
Pram_00180	GO:0005634
Pram_00180	GO:0000347
Pram_00180	GO:0003723
Pram_00181	GO:0000059
Pram_00181	GO:0006606
Pram_00181	GO:0006611
Pram_00181	GO:0009507
Pram_00181	GO:0009506
Pram_00181	GO:0005829
Pram_00181	GO:0005737
Pram_00181	GO:0005643
Pram_00181	GO:0005634
Pram_00181	GO:0016020
Pram_00181	GO:0005635
Pram_00181	GO:0005049
Pram_00181	GO:0008565
Pram_00182	GO:0006364
Pram_00182	GO:0006401
Pram_00182	GO:0031125
Pram_00182	GO:0005654
Pram_00182	GO:0005634
Pram_00182	GO:0005524
Pram_00182	GO:0003676
Pram_00182	GO:0003724
Pram_00182	GO:0003723
Pram_00182	GO:0008026
Pram_00183	GO:0006511
Pram_00183	GO:0016567
Pram_00183	GO:0005829
Pram_00183	GO:0005634
Pram_00183	GO:0000151
Pram_00183	GO:0016874
Pram_00183	GO:0034450
Pram_00184	GO:0006306
Pram_00184	GO:0030422
Pram_00184	GO:0032776
Pram_00184	GO:0035563
Pram_00184	GO:0050832
Pram_00184	GO:0060964
Pram_00184	GO:0060966
Pram_00184	GO:0060968
Pram_00184	GO:0070829
Pram_00184	GO:0071360
Pram_00184	GO:0080188
Pram_00184	GO:1900111
Pram_00184	GO:1900368
Pram_00184	GO:1900370
Pram_00184	GO:0005634
Pram_00184	GO:0000419
Pram_00184	GO:0031618
Pram_00184	GO:0090577
Pram_00184	GO:0005515
Pram_00184	GO:0005524
Pram_00184	GO:0004386
Pram_00184	GO:0003677
Pram_00184	GO:0003676
Pram_00185	GO:0008150
Pram_00185	GO:0016020
Pram_00186	GO:0005737
Pram_00186	GO:0005829
Pram_00187	GO:0006281
Pram_00187	GO:0009585
Pram_00187	GO:0010100
Pram_00187	GO:0016567
Pram_00187	GO:0045892
Pram_00187	GO:0005634
Pram_00187	GO:0005829
Pram_00187	GO:0080008
Pram_00187	GO:0005515
Pram_00187	GO:0003677
Pram_00189	GO:0007018
Pram_00189	GO:0031347
Pram_00189	GO:0009507
Pram_00189	GO:0005871
Pram_00189	GO:0005874
Pram_00189	GO:0003777
Pram_00189	GO:0005524
Pram_00190	GO:0010017
Pram_00190	GO:0005886
Pram_00190	GO:0005737
Pram_00190	GO:0005773
Pram_00190	GO:0005794
Pram_00190	GO:0020037
Pram_00191	GO:0006396
Pram_00191	GO:0008380
Pram_00191	GO:0009793
Pram_00191	GO:0035194
Pram_00191	GO:0005634
Pram_00191	GO:0016020
Pram_00191	GO:0004004
Pram_00191	GO:0003676
Pram_00192	GO:0007165
Pram_00192	GO:0005576
Pram_00192	GO:0005886
Pram_00192	GO:0004675
Pram_00193	GO:0007165
Pram_00193	GO:0009506
Pram_00193	GO:0005634
Pram_00193	GO:0046872
Pram_00193	GO:0035091
Pram_00194	GO:0006099
Pram_00194	GO:0015977
Pram_00194	GO:0015979
Pram_00194	GO:0005737
Pram_00194	GO:0008964
Pram_00195	GO:0005634
Pram_00195	GO:0008270
Pram_00196	GO:0007186
Pram_00196	GO:0007188
Pram_00196	GO:0009617
Pram_00196	GO:0009630
Pram_00196	GO:0009652
Pram_00196	GO:0009723
Pram_00196	GO:0009737
Pram_00196	GO:0009744
Pram_00196	GO:0009749
Pram_00196	GO:0009750
Pram_00196	GO:0010555
Pram_00196	GO:0048364
Pram_00196	GO:2000067
Pram_00196	GO:2000280
Pram_00196	GO:0031234
Pram_00196	GO:0005834
Pram_00196	GO:0005634
Pram_00196	GO:0005737
Pram_00196	GO:0031683
Pram_00196	GO:0005525
Pram_00196	GO:0003924
Pram_00196	GO:0004871
Pram_00196	GO:0001664
Pram_00196	GO:0046872
Pram_00197	GO:0045332
Pram_00197	GO:0009506
Pram_00197	GO:0005634
Pram_00197	GO:0005794
Pram_00197	GO:0005802
Pram_00197	GO:0005768
Pram_00197	GO:0005886
Pram_00197	GO:0015662
Pram_00197	GO:0004012
Pram_00198	GO:0006508
Pram_00198	GO:0005829
Pram_00198	GO:0005634
Pram_00198	GO:0008236
Pram_00198	GO:0004252
Pram_00199	GO:0008150
Pram_00199	GO:0005739
Pram_00199	GO:0003674
Pram_00200	GO:0071555
Pram_00200	GO:0005794
Pram_00200	GO:0000139
Pram_00200	GO:0009506
Pram_00200	GO:0016021
Pram_00200	GO:0016757
Pram_00200	GO:0016759
Pram_00201	GO:0005982
Pram_00201	GO:0006979
Pram_00201	GO:0009414
Pram_00201	GO:0009737
Pram_00201	GO:0032502
Pram_00201	GO:0042752
Pram_00201	GO:0048511
Pram_00201	GO:0005634
Pram_00201	GO:0003674
Pram_00202	GO:0009555
Pram_00202	GO:0055046
Pram_00202	GO:0009570
Pram_00202	GO:0009507
Pram_00202	GO:0005737
Pram_00202	GO:0005739
Pram_00202	GO:0004642
Pram_00202	GO:0003824
Pram_00202	GO:0005524
Pram_00203	GO:0051453
Pram_00203	GO:1902600
Pram_00203	GO:0005886
Pram_00203	GO:0005887
Pram_00203	GO:0043231
Pram_00203	GO:0016020
Pram_00203	GO:0008553
Pram_00203	GO:0016887
Pram_00204	GO:0007033
Pram_00204	GO:0036092
Pram_00204	GO:0005634
Pram_00204	GO:0005774
Pram_00204	GO:0016021
Pram_00204	GO:0042578
Pram_00204	GO:0004439
Pram_00205	GO:0006351
Pram_00205	GO:0006355
Pram_00205	GO:0005634
Pram_00205	GO:0005829
Pram_00206	GO:0006418
Pram_00206	GO:0009793
Pram_00206	GO:0005739
Pram_00206	GO:0009507
Pram_00206	GO:0005829
Pram_00206	GO:0004812
Pram_00206	GO:0005524
Pram_00207	GO:0000398
Pram_00207	GO:0008380
Pram_00207	GO:0071004
Pram_00207	GO:0005634
Pram_00207	GO:0005829
Pram_00207	GO:0005685
Pram_00207	GO:0016592
Pram_00207	GO:0005886
Pram_00207	GO:0003723
Pram_00207	GO:0070063
Pram_00208	GO:0006855
Pram_00208	GO:0009926
Pram_00208	GO:0048364
Pram_00208	GO:0055085
Pram_00208	GO:0071366
Pram_00208	GO:0009506
Pram_00208	GO:0016021
Pram_00208	GO:0005886
Pram_00208	GO:0042626
Pram_00208	GO:0005215
Pram_00209	GO:0005992
Pram_00209	GO:0005739
Pram_00209	GO:0004805
Pram_00209	GO:0016757
Pram_00209	GO:0003825
Pram_00210	GO:0000003
Pram_00210	GO:0000712
Pram_00210	GO:0006260
Pram_00210	GO:0006281
Pram_00210	GO:0006974
Pram_00210	GO:0007126
Pram_00210	GO:0009737
Pram_00210	GO:0031935
Pram_00210	GO:0051570
Pram_00210	GO:0005634
Pram_00210	GO:0005663
Pram_00210	GO:0009360
Pram_00210	GO:0003689
Pram_00210	GO:0005524
Pram_00210	GO:0003887
Pram_00211	GO:0006606
Pram_00211	GO:0009910
Pram_00211	GO:0016973
Pram_00211	GO:0033234
Pram_00211	GO:0048443
Pram_00211	GO:0051028
Pram_00211	GO:0005635
Pram_00211	GO:0031965
Pram_00211	GO:0005829
Pram_00211	GO:0009506
Pram_00211	GO:0005634
Pram_00211	GO:0005730
Pram_00211	GO:0005643
Pram_00211	GO:0009507
Pram_00211	GO:0005623
Pram_00211	GO:0005515
Pram_00212	GO:0006886
Pram_00212	GO:0006888
Pram_00212	GO:0005829
Pram_00212	GO:0030127
Pram_00212	GO:0008270
Pram_00213	GO:0006418
Pram_00213	GO:0006429
Pram_00213	GO:0009506
Pram_00213	GO:0005737
Pram_00213	GO:0005829
Pram_00213	GO:0009507
Pram_00213	GO:0005524
Pram_00213	GO:0004823
Pram_00213	GO:0004812
Pram_00214	GO:0007165
Pram_00214	GO:0005576
Pram_00214	GO:0005886
Pram_00214	GO:0004675
Pram_00216	GO:0006351
Pram_00216	GO:0006355
Pram_00216	GO:0009723
Pram_00216	GO:0009733
Pram_00216	GO:0009734
Pram_00216	GO:0010311
Pram_00216	GO:0048366
Pram_00216	GO:0048527
Pram_00216	GO:0005634
Pram_00216	GO:0046983
Pram_00216	GO:0003677
Pram_00216	GO:0003700
Pram_00216	GO:0043565
Pram_00217	GO:0006816
Pram_00217	GO:0006828
Pram_00217	GO:0006874
Pram_00217	GO:0048364
Pram_00217	GO:0055071
Pram_00217	GO:0070588
Pram_00217	GO:0005887
Pram_00217	GO:0005794
Pram_00217	GO:0005802
Pram_00217	GO:0005634
Pram_00217	GO:0005768
Pram_00217	GO:0012505
Pram_00217	GO:0005524
Pram_00217	GO:0005388
Pram_00217	GO:0015410
Pram_00217	GO:0005516
Pram_00217	GO:0046872
Pram_00218	GO:0006412
Pram_00218	GO:0009658
Pram_00218	GO:0009791
Pram_00218	GO:0009845
Pram_00218	GO:0032790
Pram_00218	GO:0009570
Pram_00218	GO:0009507
Pram_00218	GO:0009941
Pram_00218	GO:0005739
Pram_00218	GO:0048046
Pram_00218	GO:0005524
Pram_00218	GO:0008135
Pram_00218	GO:0003746
Pram_00218	GO:0005525
Pram_00218	GO:0003924
Pram_00220	GO:0005886
Pram_00220	GO:0003824
Pram_00220	GO:0030170
Pram_00221	GO:0006351
Pram_00221	GO:0006355
Pram_00221	GO:0042335
Pram_00221	GO:0043481
Pram_00221	GO:0048364
Pram_00221	GO:0048765
Pram_00221	GO:0005634
Pram_00221	GO:0043565
Pram_00221	GO:0008289
Pram_00221	GO:0003700
Pram_00222	GO:0010468
Pram_00222	GO:0005777
Pram_00222	GO:0005634
Pram_00222	GO:0004519
Pram_00223	GO:0006886
Pram_00223	GO:0016192
Pram_00223	GO:0030126
Pram_00223	GO:0005634
Pram_00223	GO:0009506
Pram_00223	GO:0005829
Pram_00223	GO:0030276
Pram_00223	GO:0005198
Pram_00224	GO:0006886
Pram_00224	GO:0006888
Pram_00224	GO:0006890
Pram_00224	GO:0006891
Pram_00224	GO:0030126
Pram_00224	GO:0080008
Pram_00224	GO:0005829
Pram_00224	GO:0005886
Pram_00224	GO:0016020
Pram_00224	GO:0005198
Pram_00224	GO:0005215
Pram_00225	GO:0006886
Pram_00225	GO:0016192
Pram_00225	GO:0005829
Pram_00225	GO:0030131
Pram_00225	GO:0005794
Pram_00225	GO:0030665
Pram_00225	GO:0008565
Pram_00225	GO:0030276
Pram_00226	GO:0009960
Pram_00226	GO:0030041
Pram_00226	GO:0045010
Pram_00226	GO:0048317
Pram_00226	GO:0005737
Pram_00226	GO:0005886
Pram_00226	GO:0016021
Pram_00226	GO:0005618
Pram_00226	GO:0009524
Pram_00226	GO:0003779
Pram_00227	GO:0008150
Pram_00227	GO:0005576
Pram_00227	GO:0005737
Pram_00227	GO:0005794
Pram_00227	GO:0005634
Pram_00227	GO:0005515
Pram_00228	GO:0007017
Pram_00228	GO:0009913
Pram_00228	GO:0043622
Pram_00228	GO:0005634
Pram_00228	GO:0055028
Pram_00228	GO:0016301
Pram_00228	GO:0005524
Pram_00228	GO:0004672
Pram_00229	GO:0010584
Pram_00229	GO:0005794
Pram_00229	GO:0016021
Pram_00229	GO:0005739
Pram_00229	GO:0005783
Pram_00230	GO:0008150
Pram_00230	GO:0005739
Pram_00230	GO:0003674
Pram_00231	GO:0051453
Pram_00231	GO:1902600
Pram_00231	GO:0005886
Pram_00231	GO:0005887
Pram_00231	GO:0043231
Pram_00231	GO:0016020
Pram_00231	GO:0008553
Pram_00231	GO:0016887
Pram_00232	GO:0006970
Pram_00232	GO:0009414
Pram_00232	GO:0009834
Pram_00232	GO:0010116
Pram_00232	GO:0030244
Pram_00232	GO:0042742
Pram_00232	GO:0050832
Pram_00232	GO:0005886
Pram_00232	GO:0016021
Pram_00232	GO:0005618
Pram_00232	GO:0016757
Pram_00232	GO:0005515
Pram_00232	GO:0016759
Pram_00232	GO:0046872
Pram_00233	GO:0008150
Pram_00234	GO:0006886
Pram_00234	GO:0016192
Pram_00234	GO:0030126
Pram_00234	GO:0005634
Pram_00234	GO:0009506
Pram_00234	GO:0005829
Pram_00234	GO:0030276
Pram_00234	GO:0005198
Pram_00235	GO:0006468
Pram_00235	GO:0007169
Pram_00235	GO:0090548
Pram_00235	GO:1902025
Pram_00235	GO:0005886
Pram_00235	GO:0005524
Pram_00235	GO:0016301
Pram_00235	GO:0042277
Pram_00235	GO:0005515
Pram_00235	GO:0004674
Pram_00235	GO:0004672
Pram_00236	GO:0007186
Pram_00236	GO:0007188
Pram_00236	GO:0009737
Pram_00236	GO:0009744
Pram_00236	GO:0009749
Pram_00236	GO:0009750
Pram_00236	GO:0010555
Pram_00236	GO:2000067
Pram_00236	GO:0005634
Pram_00236	GO:0005886
Pram_00236	GO:0031234
Pram_00236	GO:0005834
Pram_00236	GO:0046872
Pram_00236	GO:0003924
Pram_00236	GO:0005525
Pram_00236	GO:0031683
Pram_00236	GO:0001664
Pram_00236	GO:0004871
Pram_00237	GO:0001731
Pram_00237	GO:0006413
Pram_00237	GO:0006446
Pram_00237	GO:0005737
Pram_00237	GO:0005829
Pram_00237	GO:0005886
Pram_00237	GO:0005852
Pram_00237	GO:0016282
Pram_00237	GO:0033290
Pram_00237	GO:0005515
Pram_00237	GO:0003743
Pram_00238	GO:0006468
Pram_00238	GO:0009861
Pram_00238	GO:0045088
Pram_00238	GO:0005886
Pram_00238	GO:0016021
Pram_00238	GO:0009506
Pram_00238	GO:0005576
Pram_00238	GO:0005515
Pram_00238	GO:0004672
Pram_00238	GO:0005524
Pram_00239	GO:0001666
Pram_00239	GO:0009058
Pram_00239	GO:0042853
Pram_00239	GO:0005739
Pram_00239	GO:0005507
Pram_00239	GO:0005524
Pram_00239	GO:0030170
Pram_00239	GO:0004021
Pram_00240	GO:0006351
Pram_00240	GO:0006355
Pram_00240	GO:0008285
Pram_00240	GO:0009734
Pram_00240	GO:0009737
Pram_00240	GO:0009911
Pram_00240	GO:0010047
Pram_00240	GO:0010150
Pram_00240	GO:0010227
Pram_00240	GO:0045892
Pram_00240	GO:0048481
Pram_00240	GO:0005634
Pram_00240	GO:0043565
Pram_00240	GO:0003677
Pram_00240	GO:0003700
Pram_00240	GO:0005515
Pram_00240	GO:0046983
Pram_00241	GO:0006418
Pram_00241	GO:0006428
Pram_00241	GO:0032543
Pram_00241	GO:0048481
Pram_00241	GO:0005739
Pram_00241	GO:0009570
Pram_00241	GO:0005737
Pram_00241	GO:0009507
Pram_00241	GO:0005829
Pram_00241	GO:0005524
Pram_00241	GO:0004812
[truncated: 187,370 more rows]

## Sheet: Go distribution
GO-Slim Biological Process (11136 seq / 29 GO)					GO-Slim Molecular Function (7672 seq / 30 GO)					GO-Slim Cellular Component (5716 seq / 31 GO)
1	cellular component organization or biogenesis		0.077		1	transporter activity		0.118		1	cell junction		0.007
2	cellular process		0.31				transmembrane transporter activity	0.00104784		2	membrane		0.119
		cellular component movement	0.03224				lipid transporter activity	0.00010656				nuclear outer membrane-endoplasmic reticulum membrane network	0.00952
		cell growth	0.00124				amino acid transmembrane transporter activity	5.4e-06				integral to membrane	0.038794
		cytokinesis	0.01209				carbohydrate transmembrane transporter activity	2.475e-05				mitochondrial inner membrane	0.004403
		cell cycle	0.13795		2	translation regulator activity		0.01				plasma membrane	0.066283
		chromosome segregation	0.01798		3	catalytic activity		0.472		3	macromolecular complex		0.166
		cell proliferation	0.00093				transferase activity	0.138296				protein complex	0.102422
		cell communication	0.10788				ligase activity	0.030208				protein-DNA complex	0.003486
3	localization		0.111				deaminase activity	0.00236				ribonucleoprotein complex	0.060092
		protein localization	0.0118				helicase activity	0.012744		4	cell part		0.433
		transport	0.096				hydrolase activity	0.150568				nuclear outer membrane-endoplasmic reticulum membrane network	0.00866
		RNA localization	0.0032				enzyme regulator activity	0.025488				thylakoid	0.001299
4	reproduction		0.003				lyase activity	0.02124				external encapsulating structure	0.006495
5	biological regulation		0.047				oxidoreductase activity	0.07316				cell projection	0.001299
6	response to stimulus		0.06				isomerase activity	0.018408				plasma membrane	0.060187
7	developmental process		0.015		4	channel regulator activity		0				intracellular	0.355493
8	multicellular organismal process		0.003		5	receptor activity		0.047		5	organelle		0.269
9	biological adhesion		0		6	signal transducer activity		0.003				peroxisome	0.001614
10	locomotion		0		7	antioxidant activity		0.003				cytoplasmic membrane-bounded vesicle	0.004035
11	metabolic process		0.374		8	structural molecule activity		0.061				vacuole	0.013719
		cellular component movement	0.038896		9	binding		0.286				chromosome	0.01614
		cell growth	0.001496				nucleic acid binding	0.163878				nucleus	0.119705
		cytokinesis	0.014586				lipid binding	0.00286				endosome	0.005918
		cell cycle	0.16643				calcium ion binding	0.008294				mitochondrion	0.018023
		chromosome segregation	0.021692				carbohydrate binding	0.00429				Golgi apparatus	0.019099
		cell proliferation	0.001122				nucleotide binding	0.00286				lysosome	0.004573
		cell communication	0.130152				calcium-dependent phospholipid binding	0.001144				endoplasmic reticulum	0.019906
12	immune system process		0				chromatin binding	0.015444				plastid	0.008877
							protein binding	0.086944				cytoskeleton	0.037391
										6	extracellular region		0.006
