# Supplementary material for: Haustorium initiation in the obligate parasitic plant Phelipanche ramosa involves a host-exudated cytokinin signal
Source: J Exp Bot. 2017 Oct 21;68(20):5539–52. doi: 10.1093/jxb/erx359 (PMC5853424; doi:10.1093/jxb/erx359)
Supplement: supplementary_dataset_S2 [file erx359_suppl_supplementary_dataset_s2.xlsx]

## Sheet: GO pool up-regulated
GO.ID	Term	Annotated	Significant	Expected	Fold enrichment	p-value	FDR
GO:0006468	protein amino acid phosphorylation	37	459	13.6696	2.70674	1.6e-07	2.7e-05
GO:0051704	multi-organism process	43	656	19.5365	2.20101	4.4e-06	0.00036
GO:0023033	signaling pathway	27	344	10.2447	2.6355	9.9e-06	0.00047
GO:0006952	defense response	38	579	17.2433	2.20375	1.4e-05	0.00047
GO:0043687	post-translational protein modification	58	1032	30.7342	1.88715	1.5e-05	0.00047
GO:0051707	response to other organism	32	474	14.1163	2.26688	3.4e-05	0.00066
GO:0006464	protein modification process	63	1178	35.0823	1.79578	2.9e-05	0.00066
GO:0006796	phosphate metabolic process	46	786	23.408	1.96514	3.5e-05	0.00066
GO:0006793	phosphorus metabolic process	46	787	23.4378	1.96264	3.6e-05	0.00066
GO:0016310	phosphorylation	41	684	20.3704	2.01273	5.1e-05	0.00083
GO:0009617	response to bacterium	19	222	6.61143	2.87381	5.7e-05	0.00083
GO:0051171	regulation of nitrogen compound metabolic process	62	1187	35.3503	1.75387	6.2e-05	0.00083
GO:0009607	response to biotic stimulus	33	518	15.4267	2.13915	7.9e-05	0.00092
GO:0043412	macromolecule modification	68	1346	40.0855	1.69637	7.9e-05	0.00092
GO:0010033	response to organic substance	55	1050	31.2703	1.75886	0.00013	0.0011
GO:0009889	regulation of biosynthetic process	62	1220	36.3331	1.70643	0.00013	0.0011
GO:0031326	regulation of cellular biosynthetic process	62	1217	36.2437	1.71064	0.00012	0.0011
GO:0045449	regulation of transcription	57	1094	32.5807	1.7495	0.00012	0.0011
GO:0019219	regulation of nucleobase, nucleoside, nucleotide and nucleic acid metabolic process	60	1170	34.844	1.72196	0.00012	0.0011
GO:0006350	transcription	59	1156	34.4271	1.71377	0.00016	0.0012
GO:0006351	transcription, DNA-dependent	59	1153	34.3377	1.71823	0.00015	0.0012
GO:0032774	RNA biosynthetic process	59	1157	34.4569	1.71229	0.00016	0.0012
GO:0006355	regulation of transcription, DNA-dependent	56	1088	32.402	1.72829	0.00018	0.0012
GO:0080090	regulation of primary metabolic process	64	1294	38.5369	1.66075	0.00021	0.0013
GO:0023052	signaling	51	971	28.9176	1.76363	0.0002	0.0013
GO:0031323	regulation of cellular metabolic process	66	1354	40.3238	1.63675	0.00025	0.0015
GO:0048585	negative regulation of response to stimulus	10	87	2.59097	3.85956	0.0003	0.0016
GO:0007154	cell communication	19	252	7.50487	2.53169	0.00029	0.0016
GO:0042742	defense response to bacterium	15	175	5.21171	2.87813	0.00031	0.0016
GO:0070887	cellular response to chemical stimulus	36	628	18.7026	1.92487	0.0003	0.0016
GO:0051252	regulation of RNA metabolic process	56	1112	33.1167	1.69099	0.0003	0.0016
GO:0071495	cellular response to endogenous stimulus	27	428	12.7464	2.11825	0.00036	0.0018
GO:0010556	regulation of macromolecule biosynthetic process	58	1177	35.0525	1.65466	0.0004	0.002
GO:0042221	response to chemical stimulus	75	1628	48.4838	1.54691	0.00052	0.0025
GO:0019222	regulation of metabolic process	69	1477	43.9869	1.56865	0.00056	0.0025
GO:0023034	intracellular signaling pathway	15	185	5.50952	2.72256	0.00055	0.0025
GO:0032870	cellular response to hormone stimulus	25	396	11.7934	2.11984	0.00057	0.0025
GO:0009755	hormone-mediated signaling pathway	23	363	10.8106	2.12755	0.00086	0.0037
GO:0050896	response to stimulus	117	2796	83.2683	1.4051	0.00094	0.0039
GO:0071310	cellular response to organic substance	30	531	15.8138	1.89707	0.0011	0.0043
GO:0050794	regulation of cellular process	90	2087	62.1534	1.44803	0.0012	0.0049
GO:0048583	regulation of response to stimulus	16	225	6.70077	2.38778	0.0015	0.0058
GO:0060255	regulation of macromolecule metabolic process	62	1357	40.4131	1.53416	0.0016	0.0059
GO:0007166	cell surface receptor linked signaling pathway	13	165	4.9139	2.64556	0.0016	0.0059
GO:0016567	protein ubiquitination	18	272	8.10049	2.22209	0.0018	0.0061
GO:0006950	response to stress	76	1737	51.73	1.46917	0.0017	0.0061
GO:0010468	regulation of gene expression	59	1284	38.2391	1.54292	0.0017	0.0061
GO:0009725	response to hormone stimulus	40	799	23.7952	1.68101	0.0019	0.0063
GO:0065007	biological regulation	111	2719	80.9751	1.37079	0.0024	0.0078
GO:0009723	response to ethylene stimulus	11	134	3.99068	2.75642	0.0025	0.0083
GO:0009743	response to carbohydrate stimulus	11	136	4.05025	2.71588	0.0029	0.0091
GO:0009719	response to endogenous stimulus	41	852	25.3736	1.61585	0.0033	0.01
GO:0032446	protein modification by small protein conjugation	18	291	8.66633	2.077	0.0036	0.011
GO:0050789	regulation of biological process	95	2334	69.5094	1.36672	0.0044	0.013
GO:0044260	cellular macromolecule metabolic process	149	3893	115.938	1.28517	0.0057	0.017
GO:0006979	response to oxidative stress	14	220	6.55187	2.1368	0.0074	0.021
GO:0009605	response to external stimulus	19	343	10.215	1.86002	0.009	0.025
GO:0009620	response to fungus	11	159	4.73521	2.32302	0.009	0.025
GO:0045087	innate immune response	12	183	5.44996	2.20185	0.0099	0.027
GO:0006955	immune response	13	207	6.16471	2.10878	0.011	0.028
GO:0007242	intracellular signaling cascade	28	575	17.1242	1.63511	0.011	0.028
GO:0009856	pollination	11	162	4.82456	2.28	0.01	0.028
GO:0002376	immune system process	13	208	6.19449	2.09864	0.011	0.028
GO:0043170	macromolecule metabolic process	155	4162	123.949	1.25051	0.011	0.028
GO:0051716	cellular response to stimulus	47	1086	32.3424	1.4532	0.011	0.028
GO:0071215	cellular response to abscisic acid stimulus	10	143	4.25871	2.34813	0.012	0.028
GO:0048522	positive regulation of cellular process	16	280	8.33874	1.91875	0.012	0.028
GO:0016070	RNA metabolic process	69	1713	51.0152	1.35254	0.014	0.033
GO:0070647	protein modification by small protein conjugation or removal	18	339	10.0958	1.78291	0.016	0.037
GO:0048518	positive regulation of biological process	19	365	10.8701	1.74791	0.016	0.038
GO:0031325	positive regulation of cellular metabolic process	12	197	5.8669	2.04537	0.017	0.038
GO:0009733	response to auxin stimulus	12	199	5.92646	2.02482	0.018	0.041
GO:0007165	signal transduction	31	686	20.4299	1.51738	0.019	0.042
GO:0009891	positive regulation of biosynthetic process	10	155	4.61609	2.16634	0.019	0.042
GO:0031328	positive regulation of cellular biosynthetic process	10	155	4.61609	2.16634	0.019	0.042
GO:0023060	signal transmission	31	692	20.6086	1.50423	0.021	0.046
GO:0023046	signaling process	31	693	20.6384	1.50206	0.022	0.046
GO:0016301	kinase activity	48	753	22.4253	2.14044	3e-06	2.8e-05
GO:0016773	phosphotransferase activity, alcohol group as acceptor	42	588	17.5114	2.39844	6.8e-07	2.8e-05
GO:0030528	transcription regulator activity	46	686	20.4299	2.2516	1.2e-06	2.8e-05
GO:0004674	protein serine/threonine kinase activity	32	419	12.4783	2.56445	3e-06	2.8e-05
GO:0004672	protein kinase activity	36	497	14.8013	2.43222	2.7e-06	2.8e-05
GO:0003700	transcription factor activity	43	637	18.9706	2.26666	2.2e-06	2.8e-05
GO:0043565	sequence-specific DNA binding	24	287	8.54721	2.80793	1e-05	8.1e-05
GO:0016772	transferase activity, transferring phosphorus-containing groups	50	888	26.4457	1.89067	4.6e-05	0.00032
GO:0060089	molecular transducer activity	17	211	6.28384	2.70535	0.00027	0.0012
GO:0030554	adenyl nucleotide binding	70	1464	43.5997	1.60552	0.00029	0.0012
GO:0030246	carbohydrate binding	12	118	3.51418	3.41473	0.00025	0.0012
GO:0004871	signal transducer activity	17	211	6.28384	2.70535	0.00027	0.0012
GO:0001883	purine nucleoside binding	70	1467	43.689	1.60223	0.0003	0.0012
GO:0004888	transmembrane receptor activity	10	83	2.47184	4.04557	0.0002	0.0012
GO:0001882	nucleoside binding	70	1472	43.838	1.59679	0.00033	0.0012
GO:0005524	ATP binding	65	1387	41.3065	1.5736	0.0007	0.0024
GO:0017076	purine nucleotide binding	73	1618	48.186	1.51496	0.001	0.003
GO:0032559	adenyl ribonucleotide binding	65	1405	41.8426	1.55344	0.00095	0.003
GO:0004872	receptor activity	10	106	3.15681	3.16776	0.0014	0.0041
GO:0044212	DNA regulatory region binding	10	109	3.24615	3.08057	0.0017	0.0047
GO:0003677	DNA binding	57	1235	36.7798	1.54976	0.0018	0.0047
GO:0032555	purine ribonucleotide binding	68	1559	46.4289	1.4646	0.0029	0.007
GO:0032553	ribonucleotide binding	68	1559	46.4289	1.4646	0.0029	0.007
GO:0004842	ubiquitin-protein ligase activity	12	175	5.21171	2.30251	0.0071	0.016
GO:0019787	small conjugating protein ligase activity	12	182	5.42018	2.21395	0.0095	0.021
GO:0016740	transferase activity	74	1840	54.7974	1.35043	0.012	0.025
GO:0016881	acid-amino acid ligase activity	12	193	5.74777	2.08776	0.015	0.03
GO:0000166	nucleotide binding	80	2042	60.8132	1.3155	0.016	0.032

## Sheet: GO pool down-regulated
GO.ID	Term	Annotated	Significant	Expected	Fold enrichment	p-value	FDR
GO:0016042	lipid catabolic process	13	119	3.21729	4.04067	2.6e-05	0.0038
GO:0044282	small molecule catabolic process	15	207	5.59646	2.68027	0.00068	0.033
GO:0009056	catabolic process	43	900	24.3324	1.76719	0.00056	0.033
GO:0016491	oxidoreductase activity	41	732	19.7904	2.07172	3e-05	0.0014
GO:0020037	heme binding	12	113	3.05507	3.9279	6.9e-05	0.0017
GO:0046906	tetrapyrrole binding	12	120	3.24432	3.69877	0.00012	0.002
GO:0016705	oxidoreductase activity, acting on paired donors, with incorporation or reduction of molecular oxygen	12	132	3.56875	3.36252	0.0003	0.0034
GO:0005506	iron ion binding	13	154	4.16355	3.12234	0.00036	0.0034
GO:0016853	isomerase activity	13	172	4.6502	2.79558	0.001	0.008
GO:0015291	secondary active transmembrane transporter activity	12	177	4.78538	2.50764	0.0037	0.026
GO:0042579	microbody	15	154	4.16355	3.6027	2.6e-05	0.0008
GO:0005777	peroxisome	15	154	4.16355	3.6027	2.6e-05	0.0008
GO:0005576	extracellular region	46	980	26.4953	1.73616	0.00055	0.011
GO:0031226	intrinsic to plasma membrane	14	192	5.19092	2.69702	0.00094	0.014
GO:0005887	integral to plasma membrane	11	138	3.73097	2.94829	0.0015	0.019

## Sheet: hormone related DEGs 
abscisic acid
seq_ID	microarray expresion (log2)		blast A. thaliania		gene annotation		gene ontholy
	12h	24h	Locus tag	e-value	allias	description
Pram_00035	0	1.76	AT5G02310	0	PRT6	proteolysis 6	GO:0009737
Pram_00174	0	1.01	AT5G13530	0	KEG	protein kinases	GO:0009737
Pram_02271	0	0.92	AT5G60980	4.02608e-21	NTF2	Nuclear transport factor2	GO:0009737
Pram_03507	-0.64	-1.2	AT5G25610	1.62012e-34	RD22	BURP domain-containing protein	GO:0009737
Pram_03701	0	1.17	AT2G23460	8.6866e-105	XLG1	extra-large G-protein 1	GO:0009737
Pram_04495	0	1.49	AT4G21534	2.18615e-64		Diacylglycerol kinase family protein	GO:0009737
Pram_04497	0	0.71	AT4G22200	2.48944e-129	AKT2/3	potassium transport 2/3	GO:0009737
Pram_07555	0	1.54	AT3G06490	8.03211e-64	MYB108	myb domain protein 108	GO:0009737
Pram_09404	0	1.24	AT3G53110	2.30541e-28	LOS4	P-loop containing nucleoside triphosphate hydrolases superfamily protein	GO:0009737
Pram_11310	-1.82	-1.67	AT5G44120	1.12443e-120	CRA1	RmlC-like cupins superfamily protein	GO:0009737
Pram_12193	-1.97	-1.57	AT5G44120	8.40969e-98	CRA1	RmlC-like cupins superfamily protein	GO:0009737
Pram_12809	0	0.73	AT5G23720	1.10776e-132	PHS1	dual specificity protein phosphatase family protein	GO:0009737
Pram_13641	-1.94	-1.69	AT5G44120	4.16029e-77	CRA1	RmlC-like cupins superfamily protein	GO:0009737
Pram_14442	0	0.63	AT5G02310	1.7065e-56	PRT6	proteolysis 6	GO:0009737
Pram_19190	0	0.69	AT3G11820	1.84836e-139	SYP121	syntaxin of plants 121	GO:0009737
Pram_22055	0	1.42	AT3G11410	7.78414e-55	PP2CA	protein phosphatase 2CA	GO:0009737
Pram_29731	0	0.69	AT5G61210	1.93898e-40	SNAP33	soluble N-ethylmaleimide-sensitive factor adaptor protein 33	GO:0009737
Pram_31070	0	-1.3	AT5G44120	1.68765e-35	CRA1	RmlC-like cupins superfamily protein	GO:0009737
Pram_32493	1.02	2.78	AT5G49620	5.60942e-35	MYB78	myb domain protein 78	GO:0009737
Pram_35032	0	1.18	AT1G51965	1.3643e-32	ABO5	ABA Overly-Sensitive 5	GO:0009737
Pram_36315	1.31	0	AT1G61340	5.68426e-10		F-box family protein	GO:0009737
Pram_40479	1.46	0	AT3G22060	1.65479e-18		Receptor-like protein kinase-related family protein	GO:0009737
Pram_41375	0	0.97	AT3G48170	2.71727e-56	ALDH10A9	aldehyde dehydrogenase 10A9	GO:0009737
Pram_47251	0	1.82	AT3G57530	2.40546e-25	CPK32	calcium-dependent protein kinase 32	GO:0009737
Pram_49435	0	-0.99	AT4G35100	1.80855e-49	PIP3	plasma membrane intrinsic protein 3	GO:0009737
Pram_18107	0	0.6	AT5G20960	2.18059e-77	AAO1	aldehyde oxidase 1	GO:0009688
Pram_29235	0	1.84	AT2G27150	1.30196e-52	AAO3	abscisic aldehyde oxidase 3	GO:0009688
jasmonic acid
seq_ID	microarray expresion (log2)		blast A. thaliania		gene annotation		gene ontholy
	12h	24h	Locus tag	e-value	allias	description
Pram_00052	0	0.68	AT5G03280	1.39589e-82	EIN2	NRAMP metal ion transporter family protein	GO:0009753
Pram_07555	0	1.54	AT3G06490	8.03211e-64	MYB108	myb domain protein 108	GO:0009753
Pram_08794	0	0.77	AT1G15520	0	PDR12	pleiotropic drug resistance 12	GO:0009753
Pram_09208	0	0.7	AT4G02570	6.89312e-43	CUL1, AXR6	cullin 1	GO:0009753
Pram_17697	-1.82	-1.31	AT2G46370	6.6188e-168	JAR1	Auxin-responsive GH3 family protein	GO:0009753
Pram_20839	0	0.86	AT1G49010	4.35393e-18		Duplicated homeodomain-like superfamily protein	GO:0009753
Pram_25764	1.44	2.63	AT3G28910	6.76947e-21	MYB30	myb domain protein 30	GO:0009753
Pram_36315	1.31	0	AT1G61340	5.68426e-10		F-box family protein	GO:0009753
Pram_44998	-1.1	-0.83	AT4G38620	1.4301e-54	MYB4	myb domain protein 4	GO:0009753
Pram_45431	0	0.88	AT1G21910	4.78259e-30	DREB26	Integrase-type DNA-binding superfamily protein	GO:0009753
Pram_28611	0	0.66	AT1G72520	1.21046e-54	LOX4	PLAT/LH2 domain-containing lipoxygenase family protein	GO:0009695
Pram_46897	-0.98	0	AT2G33150	1.01962e-30	PKT3	peroxisomal 3-ketoacyl-CoA thiolase 3	GO:0009695
Pram_17697	-1.82	-1.31	AT2G46370	6.6188e-168	JAR1	Auxin-responsive GH3 family protein	GO:0009694
auxin
seq_ID	microarray expresion (log2)		blast A. thaliania		gene annotation		gene ontholy
	12h	24h	Locus tag	e-value	allias	description
Pram_00078	0	1.67	AT2G02560	0	CAND1	cullin-associated and neddylation dissociated	GO:0009733
Pram_00490	0	1.09	AT5G13300	1.74474e-130	AGD3	ARF GTPase-activating protein	GO:0009733
Pram_00542	0.75	1.68	AT1G43850	4.93917e-169	SEU	SEUSS transcriptional co-regulator	GO:0009733
Pram_04752	0	-1.03	AT3G07390	3.91905e-21	AIR12	auxin-responsive family protein	GO:0009733
Pram_06969	0	0.86	AT5G13300	3.61913e-82	AGD3	ARF GTPase-activating protein	GO:0009733
Pram_08267	0	0.85	AT1G19220	0	ARF19	auxin response factor 19	GO:0009733
Pram_08276	0	0.84	AT2G47000	0	ABCB4	ATP binding cassette subfamily B4	GO:0009733
Pram_09208	0	0.7	AT4G02570	6.89312e-43	CUL1	cullin 1	GO:0009733
Pram_17697	-1.82	-1.31	AT2G46370	6.6188e-168	JAR1	Auxin-responsive GH3 family protein	GO:0009733
Pram_19010	-0.97	0	AT2G02560	2.12192e-15	CAND1	cullin-associated and neddylation dissociated	GO:0009733
Pram_20839	0	0.86	AT1G49010	4.35393e-18		Duplicated homeodomain-like superfamily protein	GO:0009733
Pram_22314	0	1.34	AT5G01270	3.22447e-96	CPL2	carboxyl-terminal domain (ctd) phosphatase-like 2	GO:0009733
Pram_25081	0	2.86	AT3G04730	1.26e-11	IAA16	indoleacetic acid-induced protein 16	GO:0009733
Pram_25764	1.44	2.63	AT3G28910	6.76947e-21	MYB30	myb domain protein 30	GO:0009733
Pram_29053	2.46	1.87	AT5G54500	1.65196e-24	FQR1	flavodoxin-like quinone reductase 1	GO:0009733
Pram_30975	2.37	1.38	AT5G54500	6.83605e-93	FQR1	flavodoxin-like quinone reductase 1	GO:0009733
Pram_33147	0.96	0	AT3G15540	1.19423e-52	IAA19	indole-3-acetic acid inducible 19	GO:0009733
Pram_34452	0	1.17	AT4G32280	2.3581e-23	IAA29	indole-3-acetic acid inducible 29	GO:0009733
Pram_40065	0	1.27	AT5G01270	5.96595e-24	CPL2	carboxyl-terminal domain (ctd) phosphatase-like 2	GO:0009733
Pram_47965	2.4	1.78	AT5G54500	2.56006e-26	FQR1	flavodoxin-like quinone reductase 1	GO:0009733
Pram_28897	0	1.23	AT3G02875	1.95534e-21	ILR1	Peptidase M20/M25/M40 family protein	GO:0009850
Pram_18107	0	0.6	AT5G20960	2.18059e-77	AAO1	aldehyde oxidase 1	GO:0009851
Pram_29235	0	1.84	AT2G27150	1.30196e-52	AAO3	abscisic aldehyde oxidase 3	GO:0009851
Pram_32122	1.96	1.4	AT4G24670	9.26834e-75	TAR2	tryptophan aminotransferase related 2	GO:0009851
ethylene
seq_ID	microarray expresion (log2)		blast A. thaliania		gene annotation		gene ontholy
	12h	24h	Locus tag	e-value	allias	description
Pram_00052	0	0.68	AT5G03280	1.39589e-82	EIN2	NRAMP metal ion transporter family protein	GO:0009723
Pram_00738	0	0.9	AT5G03730	5.3437e-62	CTR1	Protein kinase superfamily protein	GO:0009723
Pram_07555	0	1.54	AT3G06490	8.03211e-64	MYB108	myb domain protein 108	GO:0009723
Pram_08267	0	0.85	AT1G19220	0	ARF19	auxin response factor 19	GO:0009723
Pram_08794	0	0.77	AT1G15520	0	PDR12	pleiotropic drug resistance 12	GO:0009723
Pram_21163	0	2.15	AT3G61510	4.86721e-132	ACS1	ACC synthase 1	GO:0009693
Pram_25764	1.44	2.63	AT3G28910	6.76947e-21	MYB30	myb domain protein 30	GO:0009723
Pram_28180	0.73	0	AT1G05710	1.61522e-42		basic helix-loop-helix (bHLH) DNA-binding superfamily protein	GO:0009723
Pram_32122	1.96	1.4	AT4G24670	9.26834e-75	TAR2	tryptophan aminotransferase related 2	GO:0009723
gibberellin
seq_ID	microarray expresion (log2)		blast A. thaliania		gene annotation		gene ontholy
	12h	24h	Locus tag	e-value	allias	description
Pram_20839	0	0.86	AT1G49010	4.35393e-18		Duplicated homeodomain-like superfamily protein	GO:0009739
Pram_25764	1.44	2.63	AT3G28910	6.76947e-21	MYB30	myb domain protein 30	GO:0009739
Pram_43858	0	-1	AT5G15230	2.46696e-13	GASA4	GAST1 protein homolog 4	GO:0009739
Pram_26838	0	0.81	AT1G30040	4.61934e-20	GA2OX2	gibberellin 2-oxidase	GO:0045487
cytokinin
seq_ID	microarray expresion (log2)		blast A. thaliania		gene annotation		gene ontholy
	12h	24h	Locus tag	e-value	allias	description
Pram_46674	0	-1.37	AT4G35000	5.83968e-35	APX3	ascorbate peroxidase 3	GO:0009735
Pram_08276	0	0.84	AT2G47000	0	ATPGP4	ATP binding cassette subfamily B4	GO:0009735
Pram_01347	0	2.08	AT5G50920	0	CLPC	CLPC homologue 1	GO:0009735
Pram_02883	0	0.66	AT5G50920	0	CLPC	CLPC homologue 1	GO:0009735
Pram_32830	0	1.33	AT5G50920	9.96269e-64	CLPC	CLPC homologue 1	GO:0009735
Pram_01577	0	-1.91	AT3G22640	1.80355e-52	PAP85	cupin family protein	GO:0009735
Pram_31475	-0.95	-1.02	AT3G22640	2.4727e-11	PAP85	cupin family protein	GO:0009735
Pram_11091	0	0.9	AT3G26040	1.2989e-63		HXXXD-type acyl-transferase family protein	GO:0009735
Pram_27540	0	1.57	AT3G26040	1.91569e-17		HXXXD-type acyl-transferase family protein	GO:0009735
Pram_01872	0	-0.57	AT1G21750	2.09642e-161	PDIL1-1	PDI-like 1-1	GO:0009735
Pram_41405	0	1.62	AT4G25130	2.12668e-39	PMSR4	peptide met sulfoxide reductase 4	GO:0009735
Pram_10897	-0.89	0	AT5G09660	5.68354e-44	PMDH2	peroxisomal NAD-malate dehydrogenase 2	GO:0009735
Pram_43760	0	0.89	AT1G67030	8e-18	ZFP6	zinc finger protein 6	GO:0009735
Pram_16837	0.84	0.73	AT3G48100	8e-61	ARR5	response regulator 5	GO:0009735
Pram_35727	-0.66	0	AT4G35190	6.11043e-70		Putative lysine decarboxylase family protein	GO:0009691
Pram_42581	1.74	2.22	AT4G29740	2.15468e-36	CKX4	cytokinin oxidase 4	GO:0009690	GO:0009823
Pram_42809	0	1.74	AT2G19500	1.92656e-43	CKX2	cytokinin oxidase 2	GO:0009823
Pram_32365	0	-0.57	AT2G41510	6.1534e-63	CKX1	cytokinin oxidase/dehydrogenase 1	GO:0009823
brassinosteroid
seq_ID	microarray expresion (log2)		blast A. thaliania		gene annotation		gene ontholy
	12h	24h	Locus tag	e-value	allias	description
Pram_19093	0	1.2	AT1G30570	9.34849e-164	HERK2	hercules receptor kinase 2	GO:0009741
Pram_42418	0	1.4	AT5G39860	1.27654e-21	PRE1	basic helix-loop-helix (bHLH) DNA-binding family protein	GO:0009741
